# Supplementary material for: Environmental Planning and Non-Communicable Diseases: A Systematic Review on the Role of the Metabolomic Profile
Source: Int J Environ Res Public Health. 2023 Jul 23;20(14):6433. doi: 10.3390/ijerph20146433 (PMC10380082; doi:10.3390/ijerph20146433)
Supplement: Supplementary file 1 [file ijerph-20-06433-s001.zip]

Archive with 1 entries (1 files):
- ijerph-2487351-supplementary.pdf
